# Supplementary material for: Lysimachia × glabrophora (Ericales, Primulaceae), a new wild nothospecies from the Republic of Korea
Source: PhytoKeys. 2026 May 12;274:273–87. doi: 10.3897/phytokeys.274.190054 (PMC13187853; doi:10.3897/phytokeys.274.190054)
Supplement: XML Treatment for Lysimachia × glabrophora [file phytokeys.274.190054-treatment1.xml]

<!DOCTYPE tp:taxon-treatment
  PUBLIC "-//TaxonX//DTD Taxonomic Treatment Publishing DTD v0 20100105//EN" "tax-treatment-NSO.dtd">
<tp:taxon-treatment xmlns:tp="http://www.plazi.org/taxpub"><tp:treatment-meta><kwd-group><label>Taxon classification</label><kwd>
                <named-content content-type="kingdom">Plantae</named-content>
              </kwd><kwd>
                <named-content content-type="order">Ericales</named-content>
              </kwd><kwd>
                <named-content content-type="family">Primulaceae</named-content>
              </kwd></kwd-group><mixed-citation publication-type="journal"><person-group><name><surname>Park</surname><given-names>Kyu Tae</given-names></name><name><surname>Kim</surname><given-names>Jin Seok</given-names></name><name><surname>Park</surname><given-names>SeongJun</given-names></name><name><surname>Kim</surname><given-names>Minha</given-names></name><name><surname>Hong</surname><given-names>Jeong-Ki</given-names></name><name><surname>Choi</surname><given-names>KyoungSu</given-names></name></person-group><article-title><italic><tp:taxon-name><tp:taxon-name-part taxon-name-part-type="genus" reg="Lysimachia">Lysimachia</tp:taxon-name-part></tp:taxon-name></italic> × <italic><tp:taxon-name><tp:taxon-name-part taxon-name-part-type="genus" reg="Lysimachia"/><tp:taxon-name-part taxon-name-part-type="species" reg="glabrophora">glabrophora</tp:taxon-name-part></tp:taxon-name></italic> (<tp:taxon-name><tp:taxon-name-part taxon-name-part-type="order" reg="Ericales">Ericales</tp:taxon-name-part></tp:taxon-name>, <tp:taxon-name><tp:taxon-name-part taxon-name-part-type="family" reg="Primulaceae">Primulaceae</tp:taxon-name-part></tp:taxon-name>), a new wild nothospecies from the Republic of Korea</article-title><source>PhytoKeys</source><day>12</day><month>05</month><year>2026</year><volume>274</volume><fpage>273</fpage><lpage>287</lpage><pub-id pub-id-type="doi">10.3897/phytokeys.274.190054</pub-id></mixed-citation></tp:treatment-meta><tp:nomenclature><tp:taxon-name><object-id xmlns:xlink="http://www.w3.org/1999/xlink" content-type="arpha" xlink:type="simple">1D9072DE-651A-5324-86CE-AC73CBA4E2B6</object-id>
                    		<tp:taxon-name-part taxon-name-part-type="genus" reg="Lysimachia">Lysimachia</tp:taxon-name-part> <tp:taxon-name-part taxon-name-part-type="hybrid-sign">×</tp:taxon-name-part> <tp:taxon-name-part taxon-name-part-type="species" reg="glabrophora">glabrophora</tp:taxon-name-part>
                    	
                    		<object-id xmlns:xlink="http://www.w3.org/1999/xlink" content-type="ipni" xlink:type="simple">urn:lsid:ipni.org:names:77379930-1</object-id>
                    	</tp:taxon-name><tp:taxon-authority>J.S.Kim &amp; K.Choi, notho</tp:taxon-authority><tp:taxon-status xmlns:xlink="http://www.w3.org/1999/xlink" xlink:type="simple">sp. nov.</tp:taxon-status><xref ref-type="fig" rid="F6">Fig. 6</xref></tp:nomenclature><tp:treatment-sec sec-type="Type"><title>Type.</title><p>Republic of Korea, • Gyeongsangnam-do, Gimhae-Si, Hallim-myeon, <named-content xmlns:xlink="http://www.w3.org/1999/xlink" content-type="dwc:verbatimCoordinates" xlink:type="simple">35°18'33"N, 128°47'52"E</named-content>, 10 August 2023, <italic>Choi KS &amp; Kim JS 20230810</italic> (holotype: KNU!, isotypes: KB!, NNH!).</p><fig id="F6" position="float" orientation="portrait"><object-id xmlns:xlink="http://www.w3.org/1999/xlink" content-type="doi" xlink:type="simple">10.3897/phytokeys.274.190054.figure6</object-id><object-id xmlns:xlink="http://www.w3.org/1999/xlink" content-type="arpha" xlink:type="simple">03F6E639-1138-51C8-98D1-64C6EE498AB2</object-id><label>Figure 6.</label><caption><p>Morphological characteristics of <tp:taxon-name><tp:taxon-name-part taxon-name-part-type="genus" reg="Lysimachia">Lysimachia</tp:taxon-name-part> <tp:taxon-name-part taxon-name-part-type="hybrid-sign">×</tp:taxon-name-part> <tp:taxon-name-part taxon-name-part-type="species" reg="glabrophora">glabrophora</tp:taxon-name-part></tp:taxon-name>. <bold>A</bold>. Location; <bold>B</bold>. Habitat; <bold>C</bold>. Inflorescence; <bold>D</bold>. Flowers; <bold>E</bold>. Stamens and stigma; <bold>F</bold>. Leaf; <bold>G</bold>. Stem; <bold>H</bold>. Adaxial leaf surface; <bold>I</bold>. Abaxial leaf surface. Photos by J.S. Kim and K. Choi.</p></caption><graphic xmlns:xlink="http://www.w3.org/1999/xlink" xlink:href="phytokeys-274-273_article-190054__-g006.jpg" id="oo_1636804.jpg" position="float" orientation="portrait" xlink:type="simple"><uri content-type="original_file" xlink:type="simple">https://binary.pensoft.net/fig/1636804</uri></graphic></fig></tp:treatment-sec><tp:treatment-sec sec-type="Diagnosis"><title>Diagnosis.</title><p><tp:taxon-name><tp:taxon-name-part taxon-name-part-type="genus" reg="Lysimachia">Lysimachia</tp:taxon-name-part> <tp:taxon-name-part taxon-name-part-type="hybrid-sign">×</tp:taxon-name-part> <tp:taxon-name-part taxon-name-part-type="species" reg="glabrophora">glabrophora</tp:taxon-name-part></tp:taxon-name> can be distinguished from closely related species in sect. <italic><tp:taxon-name><tp:taxon-name-part taxon-name-part-type="genus" reg="Lysimachia"/><tp:taxon-name-part taxon-name-part-type="section" reg="Spicatae">Spicatae</tp:taxon-name-part></tp:taxon-name></italic> by a combination of vegetative and inflorescence traits. It differs from <italic><tp:taxon-name><tp:taxon-name-part taxon-name-part-type="genus" reg="Lysimachia">L.</tp:taxon-name-part> <tp:taxon-name-part taxon-name-part-type="species" reg="barystachys">barystachys</tp:taxon-name-part></tp:taxon-name></italic> in having glabrous stems and erect racemes, whereas <italic><tp:taxon-name><tp:taxon-name-part taxon-name-part-type="genus" reg="Lysimachia">L.</tp:taxon-name-part> <tp:taxon-name-part taxon-name-part-type="species" reg="barystachys">barystachys</tp:taxon-name-part></tp:taxon-name></italic> is characterized by hairy stems and typically curved (gooseneck) racemes. In comparison with <italic><tp:taxon-name><tp:taxon-name-part taxon-name-part-type="genus" reg="Lysimachiopsis">L.</tp:taxon-name-part> <tp:taxon-name-part taxon-name-part-type="species" reg="clethroides">clethroides</tp:taxon-name-part></tp:taxon-name></italic>, it is distinguished by unbranched peduncles and narrower, oblong to lanceolate leaves, while <italic><tp:taxon-name><tp:taxon-name-part taxon-name-part-type="genus" reg="Lysimachiopsis">L.</tp:taxon-name-part> <tp:taxon-name-part taxon-name-part-type="species" reg="clethroides">clethroides</tp:taxon-name-part></tp:taxon-name></italic> usually bears branched peduncles. It is further distinguished from <italic><tp:taxon-name><tp:taxon-name-part taxon-name-part-type="genus" reg="Lysimachia">L.</tp:taxon-name-part> <tp:taxon-name-part taxon-name-part-type="species" reg="fortunei">fortunei</tp:taxon-name-part></tp:taxon-name></italic> by its relatively narrower leaves and racemes with intermediate floral density, compared to the broader leaves and more densely flowered racemes of <italic><tp:taxon-name><tp:taxon-name-part taxon-name-part-type="genus" reg="Lysimachia">L.</tp:taxon-name-part> <tp:taxon-name-part taxon-name-part-type="species" reg="fortunei">fortunei</tp:taxon-name-part></tp:taxon-name></italic> (Fig. <xref ref-type="fig" rid="F7">7</xref>).</p><fig id="F7" position="float" orientation="portrait"><object-id xmlns:xlink="http://www.w3.org/1999/xlink" content-type="doi" xlink:type="simple">10.3897/phytokeys.274.190054.figure7</object-id><object-id xmlns:xlink="http://www.w3.org/1999/xlink" content-type="arpha" xlink:type="simple">93FCF8C3-AD52-54A3-A32E-79650BA48F9D</object-id><label>Figure 7.</label><caption><p>Comparison of inflorescences among four <italic><tp:taxon-name><tp:taxon-name-part taxon-name-part-type="genus" reg="Lysimachia">Lysimachia</tp:taxon-name-part></tp:taxon-name></italic> species. <bold>A</bold>. <italic><tp:taxon-name><tp:taxon-name-part taxon-name-part-type="genus" reg="Lysimachiopsis">L.</tp:taxon-name-part> <tp:taxon-name-part taxon-name-part-type="species" reg="clethroides">clethroides</tp:taxon-name-part></tp:taxon-name></italic>; <bold>B</bold>. <italic><tp:taxon-name><tp:taxon-name-part taxon-name-part-type="genus" reg="Lysimachia">L.</tp:taxon-name-part> <tp:taxon-name-part taxon-name-part-type="species" reg="barystachys">barystachys</tp:taxon-name-part></tp:taxon-name></italic>; <bold>C</bold>. <italic><tp:taxon-name><tp:taxon-name-part taxon-name-part-type="genus" reg="Lysimachia">L.</tp:taxon-name-part></tp:taxon-name></italic> × <italic><tp:taxon-name><tp:taxon-name-part taxon-name-part-type="genus" reg="Lysimachia"/><tp:taxon-name-part taxon-name-part-type="species" reg="glabrophora">glabrophora</tp:taxon-name-part></tp:taxon-name></italic>; <bold>D</bold>. <italic><tp:taxon-name><tp:taxon-name-part taxon-name-part-type="genus" reg="Lysimachia">L.</tp:taxon-name-part> <tp:taxon-name-part taxon-name-part-type="species" reg="fortunei">fortunei</tp:taxon-name-part></tp:taxon-name></italic>. Photos by S. Park and K. Choi.</p></caption><graphic xmlns:xlink="http://www.w3.org/1999/xlink" xlink:href="phytokeys-274-273_article-190054__-g007.jpg" id="oo_1636805.jpg" position="float" orientation="portrait" xlink:type="simple"><uri content-type="original_file" xlink:type="simple">https://binary.pensoft.net/fig/1636805</uri></graphic></fig></tp:treatment-sec><tp:treatment-sec sec-type="Description"><title>Description.</title><p>Perennial herb, 60–90 cm tall, with long-creeping rhizomes. Stems erect, 2.5–4.5 mm in diameter, circular in cross-section, glabrous, simple or branched in the upper part; lower portions often tinged reddish. Leaves alternate, sessile or subsessile, oblong to lanceolate, 33.5–79.2 × 8.1–14.8 mm; length-to-width ratio 3.7–8.2; base cuneate; margins entire; apex acute to acuminate; surfaces glabrous; venation pinnate, secondary veins inconspicuous. Inflorescences terminal racemes, erect to gooseneck-shaped, 67.3–257.5 mm long; rachis glabrous. Floral density: 8–12 flowers per 20 mm at the base, 10–24 flowers at the apex. Pedicels 2.2–4.9 mm long, glabrous; internodes 1.3–4.9 mm at the base, 0.5–1.9 mm at the apex. Bracts lanceolate, 3.2–9.4 mm long, glabrous. Calyx lobes 5, 1.4–3.4 mm long, glabrous. Petal lobes 5, white, 2.7–4.0 mm long; stamens 5, adnate to the corolla base; filaments free. Ovary superior, 1-locular; style filiform; stigma capitate.</p></tp:treatment-sec><tp:treatment-sec sec-type="Etymology"><title>Etymology.</title><p>The epithet <italic>glabrophora</italic> is derived from the Latin <italic>glaber</italic> (“hairless”) and the Greek <italic>-phora</italic> (“bearing”), referring to the predominantly glabrous stems, inflorescences, and filaments.</p></tp:treatment-sec><tp:treatment-sec sec-type="Phenology"><title>Phenology.</title><p>Flowering observed from July to August.</p></tp:treatment-sec><tp:treatment-sec sec-type="Distribution and habit"><title>Distribution and habit.</title><p><tp:taxon-name><tp:taxon-name-part taxon-name-part-type="genus" reg="Lysimachia">Lysimachia</tp:taxon-name-part> <tp:taxon-name-part taxon-name-part-type="hybrid-sign">×</tp:taxon-name-part> <tp:taxon-name-part taxon-name-part-type="species" reg="glabrophora">glabrophora</tp:taxon-name-part></tp:taxon-name> occurs in Hallim-myeon, Gimhae-Si, Gyeongsangnam-do, Republic of Korea (Fig. <xref ref-type="fig" rid="F6">6A</xref>). It grows naturally in disturbed lowland habitats, particularly between cultivated fields and irrigation channels.</p></tp:treatment-sec><tp:treatment-sec sec-type="Vernacular name"><title>Vernacular name.</title><p>Keun-jin-peo-ri-kka-chi-su-yeom (큰진퍼리까치수염).</p></tp:treatment-sec></tp:taxon-treatment>
